# Supplementary material for: Correlations of Aerobic Capacity with External and Internal Load of Young Football Players during Small-Sided Games
Source: Sensors (Basel). 2024 Apr 1;24(7):2258. doi: 10.3390/s24072258 (PMC11014189; doi:10.3390/s24072258)
Supplement: Supplementary file 1 [file sensors-24-02258-s001.zip]

Archive with 1 entries (1 files):
- sensors-2903890-supplementary.xlsx
