# Supplementary material for: Correlations of Aerobic Capacity with External and Internal Load of Young Football Players during Small-Sided Games
Source: Sensors (Basel). 2024 Apr 1;24(7):2258. doi: 10.3390/s24072258 (PMC11014189; doi:10.3390/s24072258)
Supplement: Supplementary file 1 [file sensors-24-02258-s001.zip › sensors-2903890-supplementary.xlsx]

## Sheet: SSG
Relation	m2/player	HRavg				TD				dis/min				z3				z4				z5				Dec				Acc
				CI				CI				CI				CI
		mean	sd	lower	upper	mean	sd	lower	upper	mean	sd	lower	upper	mean	sd	lower	upper	mean	sd	lower	upper	mean	sd	lower	upper	mean	sd	lower	upper	mean	sd	lower	upper
4vs4	150	172	13	165	179	432	40	411	454	106	10	101	112	89	25	76	102	33	12	27	39	8	5	5	10	7	2	6	8	6	2	5	7
	100	163	16	154	172	395	46	370	419	98	12	92	105	68	27	53	82	26	15	18	34	5	4	2	7	5	2	4	6	5	2	4	6
	75	162	16	154	171	361	30	345	377	90	8	86	94	55	19	45	64	17	8	12	21	2	2	1	4	5	2	4	6	5	1	5	6
3vs3	150	171	12	164	178	319	25	304	333	106	8	102	111	64	16	55	73	24	10	19	30	6	5	3	9	4	1	4	5	4	1	3	4
	100	160	15	152	169	288	30	271	306	96	10	90	102	54	19	43	65	20	9	14	25	7	6	3	10	4	1	3	4	4	1	3	4
	75	162	14	154	170	264	21	252	276	87	15	83	92	38	10	32	44	10	4	8	13	2	3	1	4	4	1	3	4	3	1	3	4
2vs	150	16	14	154	170	264	28	252	276	87	7	83	92	38	16	32	44	10	4	8	13	2	3	1	4	4	1	3	4	3	1	3	4
	100	169	12	162	177	207	24	193	221	102	12	95	108	39	12	32	46	13	8	9	18	1	2	1	2	4	1	3	5	4	1	3	5
	75	169	11	163	175	181	20	171	191	86	9	81	91	23	9	18	29	8	6	5	11	1	2	1	2	3	1	2	4	3	1	3	4
1vs1	150	168	11	162	175	109	9	104	114	109	9	104	114	22	6	18	26	6	4	3	8	1	1	1	2	2	1	2	3	3	1	2	3
	100	161	14	152	169	100	11	94	106	98	10	92	104	16	6	13	20	5	4	2	7	1	1	0	1	2	1	2	3	2	1	2	3
	75	165	13	157	172	93	10	87	99	92	10	86	98	12	6	9	15	2	3	1	4	1	1	0	1	2	1	1	2	2	1	1	2

## Sheet: VO2max
			CI
Variable	mean	sd	lower	upper
VO2max	45.9	3.2	44.2	47.6
